# Supplementary material for: Lactobacillus spp. create a protective micro-ecological environment through regulating the core fucosylation of vaginal epithelial cells against cervical cancer
Source: Cell Death Dis. 2021 Nov 20;12(12):1094. doi: 10.1038/s41419-021-04388-y (PMC8604912; doi:10.1038/s41419-021-04388-y)
Supplement: Supplementary file 6 — Table S1 [file 41419_2021_4388_MOESM6_ESM.xlsx]

## Sheet: Proteins
Checked	Master	Accession	Description	Coverage	# Peptides	# PSMs	# Unique Peptides	# Protein Groups	# AAs	MW [kDa]	calc. pI	Found in Sample: [S408] F279: Sample	Area: F279: Sample	emPAI	Score Mascot	# Peptides Mascot
FALSE	Master Protein	P04114	Apolipoprotein B-100 OS=Homo sapiens OX=9606 GN=APOB PE=1 SV=2	53.101	199	298	199	1	4563	515.3	7.05	High	6.74953e+08	6.762	5219	199
FALSE	Master Protein	P08519	Apolipoprotein(a) OS=Homo sapiens OX=9606 GN=LPA PE=1 SV=1	0.417766	1	2	1	1	4548	501	5.88	High	4.38243e+07	0.026	26	1
FALSE	Master Protein	Q8TD57	Dynein heavy chain 3, axonemal OS=Homo sapiens OX=9606 GN=DNAH3 PE=2 SV=1	0.58309	1	1	1	1	4116	470.5	6.43	High	4.32933e+07	0.009	0	1
FALSE	Master Protein	P04275	von Willebrand factor OS=Homo sapiens OX=9606 GN=VWF PE=1 SV=4	0.568788	1	1	1	1	2813	309.1	5.48	High	9.93449e+06	0.015	32	1
FALSE	Master Protein	P02751	Fibronectin OS=Homo sapiens OX=9606 GN=FN1 PE=1 SV=5	34.1138	51	83	51	1	2477	272.2	5.5	High	3.7037e+08	3.674	1565	51
FALSE	Master Protein	Q6W4X9	Mucin-6 OS=Homo sapiens OX=9606 GN=MUC6 PE=1 SV=3	0.615006	1	1	1	1	2439	256.9	7.39	High	2896065650	0.028	0	1
FALSE	Master Protein	P12259	Coagulation factor V OS=Homo sapiens OX=9606 GN=F5 PE=1 SV=4	1.70863	3	3	3	1	2224	251.5	6.05	High	5.61273e+06	0.072	28	3
FALSE	Master Protein	Q5D862	Filaggrin-2 OS=Homo sapiens OX=9606 GN=FLG2 PE=1 SV=1	0.961941	1	1	1	1	2391	247.9	8.31	High	1.3118e+06	0.026	29	1
FALSE	Master Protein	Q86YA3	Protein ZGRF1 OS=Homo sapiens OX=9606 GN=ZGRF1 PE=1 SV=3	0.3327	1	1	1	1	2104	236.5	6.16	High	2.35512e+07	0.018	0	1
FALSE	Master Protein	Q96QU1	Protocadherin-15 OS=Homo sapiens OX=9606 GN=PCDH15 PE=1 SV=2	0.460358	1	1	1	1	1955	215.9	5.07	High	1.81702e+08	0.026	0	1
FALSE	Master Protein	E9PAV3	Nascent polypeptide-associated complex subunit alpha, muscle-specific form OS=Homo sapiens OX=9606 GN=NACA PE=1 SV=1	0.721848	1	1	1	1	2078	205.3	9.58	High	1.35269e+06	0.02	25	1
FALSE	Master Protein	Q5T200	Zinc finger CCCH domain-containing protein 13 OS=Homo sapiens OX=9606 GN=ZC3H13 PE=1 SV=1	1.01918	1	1	1	1	1668	196.5	9.42	High	1.66083e+07	0.028	0	1
FALSE	Master Protein	Q8NI35	InaD-like protein OS=Homo sapiens OX=9606 GN=PATJ PE=1 SV=3	0.333148	1	1	1	1	1801	196.2	4.94	High		0.024	33	1
FALSE	Master Protein	P0C0L4	Complement C4-A OS=Homo sapiens OX=9606 GN=C4A PE=1 SV=2	45.8142	68	175	2	1	1744	192.7	7.08	High	6.62567e+08	21.603	3543	68
FALSE	Master Protein	P0C0L5	Complement C4-B OS=Homo sapiens OX=9606 GN=C4B PE=1 SV=2	46.2156	69	178	3	1	1744	192.6	7.27	High	8.23396e+07	21.952	3688	69
FALSE	Master Protein	P29375	Lysine-specific demethylase 5A OS=Homo sapiens OX=9606 GN=KDM5A PE=1 SV=3	0.591716	1	1	1	1	1690	192	6.49	High	7.60667e+07	0.023	29	1
FALSE	Master Protein	P01031	Complement C5 OS=Homo sapiens OX=9606 GN=C5 PE=1 SV=4	37.1122	53	73	53	1	1676	188.2	6.52	High	1.74989e+08	4.248	1126	53
FALSE	Master Protein	P01024	Complement C3 OS=Homo sapiens OX=9606 GN=C3 PE=1 SV=2	77.9916	131	398	131	1	1663	187	6.4	High	4.30628e+09	263.252	8321	131
FALSE	Master Protein	P20742	Pregnancy zone protein OS=Homo sapiens OX=9606 GN=PZP PE=1 SV=4	20.4453	25	49	15	1	1482	163.8	6.38	High	5.21737e+07	1.783	963	25
FALSE	Master Protein	P01023	Alpha-2-macroglobulin OS=Homo sapiens OX=9606 GN=A2M PE=1 SV=3	71.0991	104	337	94	1	1474	163.2	6.46	High	6.48946e+09	508.703	6552	104
FALSE	Master Protein	P29475	Nitric oxide synthase, brain OS=Homo sapiens OX=9606 GN=NOS1 PE=1 SV=2	0.906555	1	1	1	1	1434	160.9	7.42	High	8.88417e+06	0.025	0	1
FALSE	Master Protein	O75882	Attractin OS=Homo sapiens OX=9606 GN=ATRN PE=1 SV=2	8.3275	11	12	11	1	1429	158.4	7.31	High	34041214	0.438	204	11
FALSE	Master Protein	Q9H2M9	Rab3 GTPase-activating protein non-catalytic subunit OS=Homo sapiens OX=9606 GN=RAB3GAP2 PE=1 SV=1	1.00503	1	1	1	1	1393	155.9	5.62	High	6.23626e+06	0.03	0	1
FALSE	Master Protein	Q9P2E9	Ribosome-binding protein 1 OS=Homo sapiens OX=9606 GN=RRBP1 PE=1 SV=5	0.70922	1	1	1	1	1410	152.4	8.6	High	4.35454e+06	0	0	1
FALSE	Master Protein	P08603	Complement factor H OS=Homo sapiens OX=9606 GN=CFH PE=1 SV=4	59.1389	56	108	52	1	1231	139	6.61	High	6.51453e+08	20.544	2066	56
FALSE	Master Protein	Q5T481	RNA-binding protein 20 OS=Homo sapiens OX=9606 GN=RBM20 PE=1 SV=3	1.22249	1	1	1	1	1227	134.3	5.69	High	4.80668e+07	0.04	0	1
FALSE	Master Protein	Q9UJ55	MAGE-like protein 2 OS=Homo sapiens OX=9606 GN=MAGEL2 PE=1 SV=2	3.36269	1	1	1	1	1249	132.7	9.51	High		0.05	0	1
FALSE	Master Protein	P07996	Thrombospondin-1 OS=Homo sapiens OX=9606 GN=THBS1 PE=1 SV=2	11.9658	11	12	11	1	1170	129.3	4.94	High	4.1809e+07	0.468	236	11
FALSE	Master Protein	Q13349	Integrin alpha-D OS=Homo sapiens OX=9606 GN=ITGAD PE=1 SV=2	0.861326	1	1	1	1	1161	126.7	5.77	High	5.57974e+06	0.038	0	1
FALSE	Master Protein	Q6ZRK6	Coiled-coil domain-containing protein 73 OS=Homo sapiens OX=9606 GN=CCDC73 PE=2 SV=2	1.39018	1	1	1	1	1079	124.1	5.58	High	2.19007e+06	0.028	0	1
FALSE	Master Protein	P00450	Ceruloplasmin OS=Homo sapiens OX=9606 GN=CP PE=1 SV=1	66.5728	54	156	54	1	1065	122.1	5.72	High	2.51715e+09	171.331	3193	54
FALSE	Master Protein	Q9UMS6	Synaptopodin-2 OS=Homo sapiens OX=9606 GN=SYNPO2 PE=1 SV=2	1.55535	1	1	1	1	1093	117.4	8.57	High	18380062	0.037	0	1
FALSE	Master Protein	Q86UP8	General transcription factor II-I repeat domain-containing protein 2A OS=Homo sapiens OX=9606 GN=GTF2IRD2 PE=1 SV=3	1.05374	1	1	1	1	949	107.1	5.68	High	4.05807e+07	0.044	0	1
FALSE	Master Protein	P19823	Inter-alpha-trypsin inhibitor heavy chain H2 OS=Homo sapiens OX=9606 GN=ITIH2 PE=1 SV=2	35.4123	26	58	26	1	946	106.4	6.86	High	1.02782e+09	5.412	1130	26
FALSE	Master Protein	P35443	Thrombospondin-4 OS=Homo sapiens OX=9606 GN=THBS4 PE=1 SV=2	1.04058	1	1	1	1	961	105.8	4.68	High	8.56384e+06	0.055	26	1
FALSE	Master Protein	P13671	Complement component C6 OS=Homo sapiens OX=9606 GN=C6 PE=1 SV=3	20.3426	14	22	14	1	934	104.7	6.76	High	8.80534e+07	1.184	331	14
FALSE	Master Protein	Q14624	Inter-alpha-trypsin inhibitor heavy chain H4 OS=Homo sapiens OX=9606 GN=ITIH4 PE=1 SV=4	41.0753	35	76	35	1	930	103.3	6.98	High	6.21076e+08	18.055	1546	35
FALSE	Master Protein	P18858	DNA ligase 1 OS=Homo sapiens OX=9606 GN=LIG1 PE=1 SV=1	1.30577	1	1	1	1	919	101.7	5.62	High	5.93346e+07	0.043	30	1
FALSE	Master Protein	P19827	Inter-alpha-trypsin inhibitor heavy chain H1 OS=Homo sapiens OX=9606 GN=ITIH1 PE=1 SV=3	37.4314	24	46	24	1	911	101.3	6.79	High	507054642	10.253	1114	24
FALSE	Master Protein	Q9BZJ0	Crooked neck-like protein 1 OS=Homo sapiens OX=9606 GN=CRNKL1 PE=1 SV=4	1.41509	1	1	1	1	848	100.4	8	High	3.39174e+07	0.042	0	1
FALSE	Master Protein	Q06033	Inter-alpha-trypsin inhibitor heavy chain H3 OS=Homo sapiens OX=9606 GN=ITIH3 PE=1 SV=2	22.6966	13	23	13	1	890	99.8	5.74	High	1.33371e+08	2.332	326	13
FALSE	Master Protein	P10643	Complement component C7 OS=Homo sapiens OX=9606 GN=C7 PE=1 SV=2	26.6904	16	17	16	1	843	93.5	6.48	High	7.49272e+07	1.223	326	16
FALSE	Master Protein	P80108	Phosphatidylinositol-glycan-specific phospholipase D OS=Homo sapiens OX=9606 GN=GPLD1 PE=1 SV=3	15.2381	8	9	8	1	840	92.3	6.37	High	2.38067e+07	0.638	132	8
FALSE	Master Protein	P00747	Plasminogen OS=Homo sapiens OX=9606 GN=PLG PE=1 SV=2	54.1975	31	54	31	1	810	90.5	7.24	High	8.76076e+08	7.286	1047	31
FALSE	Master Protein	P49619	Diacylglycerol kinase gamma OS=Homo sapiens OX=9606 GN=DGKG PE=2 SV=3	5.18331	1	1	1	1	791	89.1	6.8	High		0.053	0	1
FALSE	Master Protein	Q9Y4K0	Lysyl oxidase homolog 2 OS=Homo sapiens OX=9606 GN=LOXL2 PE=1 SV=1	5.29716	1	1	1	1	774	86.7	6.38	High	2.712e+06	0.064	0	1
FALSE	Master Protein	P06396	Gelsolin OS=Homo sapiens OX=9606 GN=GSN PE=1 SV=1	40.0256	20	44	20	1	782	85.6	6.28	High	4.19149e+08	7.938	818	20
FALSE	Master Protein	P00751	Complement factor B OS=Homo sapiens OX=9606 GN=CFB PE=1 SV=2	47.1204	30	48	30	1	764	85.5	7.06	High	1.53645e+09	9	662	30
FALSE	Master Protein	P07900	Heat shock protein HSP 90-alpha OS=Homo sapiens OX=9606 GN=HSP90AA1 PE=1 SV=5	5.05464	3	3	1	1	732	84.6	5.02	High	3.92952e+06	0.179	32	3
FALSE	Master Protein	P06681	Complement C2 OS=Homo sapiens OX=9606 GN=C2 PE=1 SV=2	17.4202	12	16	12	1	752	83.2	7.42	High	7.76503e+07	1.085	281	12
FALSE	Master Protein	P01833	Polymeric immunoglobulin receptor OS=Homo sapiens OX=9606 GN=PIGR PE=1 SV=4	6.5445	4	4	4	1	764	83.2	5.74	High	6.40432e+06	0.202	44	4
FALSE	Master Protein	P08238	Heat shock protein HSP 90-beta OS=Homo sapiens OX=9606 GN=HSP90AB1 PE=1 SV=4	5.1105	3	3	1	1	724	83.2	5.03	High	3.9899e+06	0.174	0	3
FALSE	Master Protein	O00391	Sulfhydryl oxidase 1 OS=Homo sapiens OX=9606 GN=QSOX1 PE=1 SV=3	4.14993	2	2	2	1	747	82.5	8.92	High	6.19192e+06	0.094	40	2
FALSE	Master Protein	P26927	Hepatocyte growth factor-like protein OS=Homo sapiens OX=9606 GN=MST1 PE=1 SV=2	1.40647	1	1	1	1	711	80.3	7.68	High		0.056	30	1
FALSE	Master Protein	P00736	Complement C1r subcomponent OS=Homo sapiens OX=9606 GN=C1R PE=1 SV=2	42.695	19	24	17	1	705	80.1	6.21	High	1.92973e+08	2.981	392	19
FALSE	Master Protein	P48740	Mannan-binding lectin serine protease 1 OS=Homo sapiens OX=9606 GN=MASP1 PE=1 SV=3	2.14592	1	1	1	1	699	79.2	5.49	High	26453873	0.072	41	1
FALSE	Master Protein	P55290	Cadherin-13 OS=Homo sapiens OX=9606 GN=CDH13 PE=1 SV=1	1.68303	1	1	1	1	713	78.2	4.98	High	3.33373e+06	0.068	55	1
FALSE	Master Protein	P02788	Lactotransferrin OS=Homo sapiens OX=9606 GN=LTF PE=1 SV=6	11.1268	6	6	6	1	710	78.1	8.12	High	1.20191e+07	0.334	45	6
FALSE	Master Protein	P23142	Fibulin-1 OS=Homo sapiens OX=9606 GN=FBLN1 PE=1 SV=4	4.97866	2	3	2	1	703	77.2	5.22	High	5.08917e+07	0.199	43	2
FALSE	Master Protein	P02787	Serotransferrin OS=Homo sapiens OX=9606 GN=TF PE=1 SV=3	73.3524	72	323	72	1	698	77	7.12	High	1.21045e+10	2642.76	6279	72
FALSE	Master Protein	P09871	Complement C1s subcomponent OS=Homo sapiens OX=9606 GN=C1S PE=1 SV=1	31.3953	17	25	17	1	688	76.6	4.96	High	1.48519e+08	4.436	504	17
FALSE	Master Protein	P05160	Coagulation factor XIII B chain OS=Homo sapiens OX=9606 GN=F13B PE=1 SV=3	11.0439	5	6	5	1	661	75.5	6.39	High	1.08642e+07	0.425	72	5
FALSE	Master Protein	P07225	Vitamin K-dependent protein S OS=Homo sapiens OX=9606 GN=PROS1 PE=1 SV=1	28.4024	16	22	16	1	676	75.1	5.67	High	1.27702e+08	2.252	513	16
FALSE	Master Protein	P11021	Endoplasmic reticulum chaperone BiP OS=Homo sapiens OX=9606 GN=HSPA5 PE=1 SV=2	4.28135	2	2	1	1	654	72.3	5.16	High	1.91884e+06	0.119	45	2
FALSE	Master Protein	P01042	Kininogen-1 OS=Homo sapiens OX=9606 GN=KNG1 PE=1 SV=2	29.5031	21	36	21	1	644	71.9	6.81	High	9.49198e+08	4.878	714	21
FALSE	Master Protein	Q6EMK4	Vasorin OS=Homo sapiens OX=9606 GN=VASN PE=1 SV=1	6.09212	3	3	3	1	673	71.7	7.39	High	9.78989e+06	0.28	68	3
FALSE	Master Protein	P03952	Plasma kallikrein OS=Homo sapiens OX=9606 GN=KLKB1 PE=1 SV=1	27.7429	13	15	13	1	638	71.3	8.22	High	1.25156e+08	1.081	295	13
FALSE	Master Protein	P11142	Heat shock cognate 71 kDa protein OS=Homo sapiens OX=9606 GN=HSPA8 PE=1 SV=1	6.19195	3	3	2	1	646	70.9	5.52	High	9.00976e+06	0.194	67	3
FALSE	Master Protein	Q04756	Hepatocyte growth factor activator OS=Homo sapiens OX=9606 GN=HGFAC PE=1 SV=1	4.73282	2	2	2	1	655	70.6	7.24	High	1.59777e+07	0.15	91	2
FALSE	Master Protein	P00734	Prothrombin OS=Homo sapiens OX=9606 GN=F2 PE=1 SV=2	41.8006	20	36	20	1	622	70	5.9	High	1.94084e+08	7.767	627	20
FALSE	Master Protein	P15311	Ezrin OS=Homo sapiens OX=9606 GN=EZR PE=1 SV=4	1.53584	1	1	1	1	586	69.4	6.27	High	2.78054e+06	0.061	30	1
FALSE	Master Protein	Q9P215	Pogo transposable element with KRAB domain OS=Homo sapiens OX=9606 GN=POGK PE=1 SV=2	2.13465	1	1	1	1	609	69.4	5.14	High	4.32441e+06	0.068	0	1
FALSE	Master Protein	P02768	Serum albumin OS=Homo sapiens OX=9606 GN=ALB PE=1 SV=2	90.4762	100	890	100	1	609	69.3	6.28	High	5.968e+10	803085	15779	100
FALSE	Master Protein	P43652	Afamin OS=Homo sapiens OX=9606 GN=AFM PE=1 SV=1	36.227	18	27	18	1	599	69	5.9	High	3.95026e+08	2.728	481	18
FALSE	Master Protein	P02771	Alpha-fetoprotein OS=Homo sapiens OX=9606 GN=AFP PE=1 SV=1	1.14943	1	3	1	1	609	68.6	5.68	High	1.01823e+08	0.061	33	1
FALSE	Master Protein	P06276	Cholinesterase OS=Homo sapiens OX=9606 GN=BCHE PE=1 SV=1	7.6412	2	3	2	1	602	68.4	7.42	High	2.26419e+07	0.233	39	2
FALSE	Master Protein	P08195	4F2 cell-surface antigen heavy chain OS=Homo sapiens OX=9606 GN=SLC3A2 PE=1 SV=3	4.28571	2	2	2	1	630	68	5.01	High	2.55528e+06	0.15	39	2
FALSE	Master Protein	P00748	Coagulation factor XII OS=Homo sapiens OX=9606 GN=F12 PE=1 SV=3	13.1707	6	7	6	1	615	67.7	7.74	High	3.75659e+07	0.682	125	6
FALSE	Master Protein	P04003	C4b-binding protein alpha chain OS=Homo sapiens OX=9606 GN=C4BPA PE=1 SV=2	47.5712	22	40	22	1	597	67	7.3	High	5.18263e+08	5.543	698	22
FALSE	Master Protein	P07358	Complement component C8 beta chain OS=Homo sapiens OX=9606 GN=C8B PE=1 SV=3	30.7953	13	16	13	1	591	67	8.13	High	5.61541e+07	2.282	284	13
FALSE	Master Protein	P04264	Keratin, type II cytoskeletal 1 OS=Homo sapiens OX=9606 GN=KRT1 PE=1 SV=6	51.087	28	41	26	1	644	66	8.12	High	4.69347e+08	9.625	1034	28
FALSE	Master Protein	P35858	Insulin-like growth factor-binding protein complex acid labile subunit OS=Homo sapiens OX=9606 GN=IGFALS PE=1 SV=1	28.595	12	14	12	1	605	66	6.79	High	1.03724e+08	1.929	322	12
FALSE	Master Protein	P05156	Complement factor I OS=Homo sapiens OX=9606 GN=CFI PE=1 SV=2	28.1304	11	17	11	1	583	65.7	7.5	High	1.13871e+08	1.865	299	11
FALSE	Master Protein	P35908	Keratin, type II cytoskeletal 2 epidermal OS=Homo sapiens OX=9606 GN=KRT2 PE=1 SV=2	52.1127	23	26	16	1	639	65.4	8	High	1.44693e+08	2.814	471	23
FALSE	Master Protein	Q08380	Galectin-3-binding protein OS=Homo sapiens OX=9606 GN=LGALS3BP PE=1 SV=1	18.2906	8	9	8	1	585	65.3	5.27	High	5.07976e+07	0.874	193	8
FALSE	Master Protein	P07357	Complement component C8 alpha chain OS=Homo sapiens OX=9606 GN=C8A PE=1 SV=2	23.9726	10	17	10	1	584	65.1	6.47	High	9.18058e+07	2.535	382	10
FALSE	Master Protein	P0DOX6	Immunoglobulin mu heavy chain OS=Homo sapiens OX=9606 PE=1 SV=2	42.8819	25	84	2	1	576	63.4	7.87	High	7.50527e+07	18.307	1614	25
FALSE	Master Protein	P02748	Complement component C9 OS=Homo sapiens OX=9606 GN=C9 PE=1 SV=2	30.7692	14	17	14	1	559	63.1	5.59	High	2.84627e+08	2.282	342	14
FALSE	Master Protein	Q14520	Hyaluronan-binding protein 2 OS=Homo sapiens OX=9606 GN=HABP2 PE=1 SV=1	12.5	6	7	6	1	560	62.6	6.54	High	1.73247e+07	0.859	111	6
FALSE	Master Protein	Q96PD5	N-acetylmuramoyl-L-alanine amidase OS=Homo sapiens OX=9606 GN=PGLYRP2 PE=1 SV=1	32.2917	11	17	11	1	576	62.2	7.55	High	7.82647e+07	2.594	270	11
FALSE	Master Protein	P35527	Keratin, type I cytoskeletal 9 OS=Homo sapiens OX=9606 GN=KRT9 PE=1 SV=3	39.4864	14	18	14	1	623	62	5.24	High	9.25788e+07	2.162	377	14
FALSE	Master Protein	P43251	Biotinidase OS=Homo sapiens OX=9606 GN=BTD PE=1 SV=2	5.52486	2	4	2	1	543	61.1	6.25	High	3.18182e+07	0.468	103	2
FALSE	Master Protein	P40197	Platelet glycoprotein V OS=Homo sapiens OX=9606 GN=GP5 PE=1 SV=1	1.60714	1	1	1	1	560	60.9	9.63	High	2.52073e+06	0.089	0	1
FALSE	Master Protein	Q16610	Extracellular matrix protein 1 OS=Homo sapiens OX=9606 GN=ECM1 PE=1 SV=2	13.3333	6	7	6	1	540	60.6	6.71	High	2.30988e+07	0.607	73	6
FALSE	Master Protein	P22792	Carboxypeptidase N subunit 2 OS=Homo sapiens OX=9606 GN=CPN2 PE=1 SV=3	28.4404	11	13	11	1	545	60.5	5.99	High	1.51424e+08	2.481	254	11
FALSE	Master Protein	Q6UWP8	Suprabasin OS=Homo sapiens OX=9606 GN=SBSN PE=1 SV=2	3.05085	1	1	1	1	590	60.5	7.01	High	3.43874e+06	0.072	56	1
FALSE	Master Protein	P0DOX4	Immunoglobulin epsilon heavy chain OS=Homo sapiens OX=9606 PE=1 SV=1	3.10786	1	1	1	1	547	60.3	7.99	High	7.0566e+06	0.083	36	1
FALSE	Master Protein	P02538	Keratin, type II cytoskeletal 6A OS=Homo sapiens OX=9606 GN=KRT6A PE=1 SV=3	17.7305	9	10	4	1	564	60	8	High	8.07781e+06	0.778	128	9
FALSE	Master Protein	P04040	Catalase OS=Homo sapiens OX=9606 GN=CAT PE=1 SV=3	2.46679	1	1	1	1	527	59.7	7.39	High		0.072	73	1
FALSE	Master Protein	P25705	ATP synthase subunit alpha, mitochondrial OS=Homo sapiens OX=9606 GN=ATP5F1A PE=1 SV=1	2.35081	1	1	1	1	553	59.7	9.13	High	4.68448e+06	0.064	46	1
FALSE	Master Protein	P04196	Histidine-rich glycoprotein OS=Homo sapiens OX=9606 GN=HRG PE=1 SV=1	25.1429	12	19	12	1	525	59.5	7.5	High	4.06546e+08	4.248	373	12
FALSE	Master Protein	Q86XZ4	Spermatogenesis-associated serine-rich protein 2 OS=Homo sapiens OX=9606 GN=SPATS2 PE=1 SV=1	1.2844	1	1	1	1	545	59.5	8.9	High	9.42254e+06	0.07	26	1
FALSE	Master Protein	P13645	Keratin, type I cytoskeletal 10 OS=Homo sapiens OX=9606 GN=KRT10 PE=1 SV=6	47.4315	27	44	25	1	584	58.8	5.21	High	4.46058e+08	28.126	1023	27
FALSE	Master Protein	P14618	Pyruvate kinase PKM OS=Homo sapiens OX=9606 GN=PKM PE=1 SV=4	14.1243	4	4	4	1	531	57.9	7.84	High	4.81748e+06	0.283	37	4
FALSE	Master Protein	P05546	Heparin cofactor 2 OS=Homo sapiens OX=9606 GN=SERPIND1 PE=1 SV=3	39.0782	17	26	17	1	499	57	6.9	High	2.29893e+08	5.404	436	17
FALSE	Master Protein	Q16851	UTP--glucose-1-phosphate uridylyltransferase OS=Homo sapiens OX=9606 GN=UGP2 PE=1 SV=5	4.72441	1	1	1	1	508	56.9	8.15	High	5.99503e+06	0.075	18	1
FALSE	Master Protein	Q96KN2	Beta-Ala-His dipeptidase OS=Homo sapiens OX=9606 GN=CNDP1 PE=1 SV=4	13.4122	5	5	5	1	507	56.7	5.3	High	9.56496e+06	0.487	73	5
FALSE	Master Protein	P0DOX3	Immunoglobulin heavy chain OS=Homo sapiens OX=9606 PE=1 SV=1	34.7656	12	13	12	1	512	56.2	8.02	High	1.22287e+08	1.913	224	12
FALSE	Master Protein	P05155	Plasma protease C1 inhibitor OS=Homo sapiens OX=9606 GN=SERPING1 PE=1 SV=2	30	18	43	18	1	500	55.1	6.55	High	1.34388e+09	15.156	798	18
FALSE	Master Protein	P55058	Phospholipid transfer protein OS=Homo sapiens OX=9606 GN=PLTP PE=1 SV=1	8.11359	2	2	2	1	493	54.7	7.01	High	1.60801e+07	0.179	42	2
FALSE	Master Protein	P00742	Coagulation factor X OS=Homo sapiens OX=9606 GN=F10 PE=1 SV=2	2.2541	1	1	1	1	488	54.7	5.94	High	1.66802e+07	0.083	39	1
FALSE	Master Protein	Q12805	EGF-containing fibulin-like extracellular matrix protein 1 OS=Homo sapiens OX=9606 GN=EFEMP1 PE=1 SV=2	4.66531	1	1	1	1	493	54.6	5.07	High	8.21562e+06	0.093	0	1
FALSE	Master Protein	P08697	Alpha-2-antiplasmin OS=Homo sapiens OX=9606 GN=SERPINF2 PE=1 SV=3	39.3075	15	24	15	1	491	54.5	6.29	High	1.87669e+08	9	338	15
FALSE	Master Protein	P04004	Vitronectin OS=Homo sapiens OX=9606 GN=VTN PE=1 SV=1	26.569	9	19	9	1	478	54.3	5.8	High	7.55697e+08	3.489	363	9
FALSE	Master Protein	P04217	Alpha-1B-glycoprotein OS=Homo sapiens OX=9606 GN=A1BG PE=1 SV=4	53.3333	17	39	17	1	495	54.2	5.86	High	9.40077e+08	23.041	626	17
FALSE	Master Protein	P05787	Keratin, type II cytoskeletal 8 OS=Homo sapiens OX=9606 GN=KRT8 PE=1 SV=7	6.62526	4	5	2	1	483	53.7	5.59	High	1.30961e+07	0.311	94	4
FALSE	Master Protein	Q9NZP8	Complement C1r subcomponent-like protein OS=Homo sapiens OX=9606 GN=C1RL PE=1 SV=2	12.115	5	6	3	1	487	53.5	7.2	High	3.12644e+07	0.668	104	5
FALSE	Master Protein	P18428	Lipopolysaccharide-binding protein OS=Homo sapiens OX=9606 GN=LBP PE=1 SV=3	8.31601	3	4	3	1	481	53.4	6.7	High	1.68638e+07	0.551	89	3
FALSE	Master Protein	P01019	Angiotensinogen OS=Homo sapiens OX=9606 GN=AGT PE=1 SV=1	28.866	11	16	11	1	485	53.1	6.32	High	2.62586e+08	3.806	504	11
FALSE	Master Protein	P02774	Vitamin D-binding protein OS=Homo sapiens OX=9606 GN=GC PE=1 SV=2	57.8059	28	61	28	1	474	52.9	5.45	High	1.01476e+09	29.392	1379	28
FALSE	Master Protein	Q9H0C5	BTB/POZ domain-containing protein 1 OS=Homo sapiens OX=9606 GN=BTBD1 PE=1 SV=1	3.3195	1	2	1	1	482	52.7	6.1	High	3579687127	0.089	0	1
FALSE	Master Protein	P01008	Antithrombin-III OS=Homo sapiens OX=9606 GN=SERPINC1 PE=1 SV=1	48.9224	23	56	23	1	464	52.6	6.71	High	5.32116e+08	30.623	1306	23
FALSE	Master Protein	P10909	Clusterin OS=Homo sapiens OX=9606 GN=CLU PE=1 SV=1	34.2984	16	24	16	1	449	52.5	6.27	High	4.98441e+08	9	390	16
FALSE	Master Protein	P15169	Carboxypeptidase N catalytic chain OS=Homo sapiens OX=9606 GN=CPN1 PE=1 SV=1	17.4672	5	9	5	1	458	52.3	7.34	High	5.87521e+07	1.291	206	5
FALSE	Master Protein	P04070	Vitamin K-dependent protein C OS=Homo sapiens OX=9606 GN=PROC PE=1 SV=1	9.11063	3	4	3	1	461	52	6.28	High	11551129	0.468	75	3
FALSE	Master Protein	P00740	Coagulation factor IX OS=Homo sapiens OX=9606 GN=F9 PE=1 SV=2	2.81996	1	2	1	1	461	51.7	5.47	High	1.48687e+07	0.16	0	1
FALSE	Master Protein	P02790	Hemopexin OS=Homo sapiens OX=9606 GN=HPX PE=1 SV=2	66.0173	31	87	31	1	462	51.6	7.02	High	4.2117e+09	99	1211	31
FALSE	Master Protein	P02533	Keratin, type I cytoskeletal 14 OS=Homo sapiens OX=9606 GN=KRT14 PE=1 SV=4	15.8898	6	8	4	1	472	51.5	5.16	High	1.66257e+07	0.693	150	6
FALSE	Master Protein	P08729	Keratin, type II cytoskeletal 7 OS=Homo sapiens OX=9606 GN=KRT7 PE=1 SV=5	4.47761	3	4	1	1	469	51.4	5.48	High	3.51139e+06	0.218	44	3
FALSE	Master Protein	P27918	Properdin OS=Homo sapiens OX=9606 GN=CFP PE=1 SV=2	1.70576	1	1	1	1	469	51.2	7.9	High	1.06313e+07	0.101	0	1
FALSE	Master Protein	P61978	Heterogeneous nuclear ribonucleoprotein K OS=Homo sapiens OX=9606 GN=HNRNPK PE=1 SV=1	2.59179	1	1	1	1	463	50.9	5.54	High	1.61566e+06	0.083	59	1
FALSE	Master Protein	Q9UK55	Protein Z-dependent protease inhibitor OS=Homo sapiens OX=9606 GN=SERPINA10 PE=1 SV=1	3.6036	1	1	1	1	444	50.7	8.27	High	2.49107e+07	0.086	79	1
FALSE	Master Protein	P68104	Elongation factor 1-alpha 1 OS=Homo sapiens OX=9606 GN=EEF1A1 PE=1 SV=1	7.57576	2	3	2	1	462	50.1	9.01	High	2.77792e+07	0.202	61	2
FALSE	Master Protein	P68363	Tubulin alpha-1B chain OS=Homo sapiens OX=9606 GN=TUBA1B PE=1 SV=1	15.0776	4	4	4	1	451	50.1	5.06	High	1.62424e+07	0.468	58	4
FALSE	Master Protein	P68371	Tubulin beta-4B chain OS=Homo sapiens OX=9606 GN=TUBB4B PE=1 SV=1	5.39326	2	2	2	1	445	49.8	4.89	High	5.02623e+06	0.222	0	2
FALSE	Master Protein	P04180	Phosphatidylcholine-sterol acyltransferase OS=Homo sapiens OX=9606 GN=LCAT PE=1 SV=1	12.0455	3	3	3	1	440	49.5	6.11	High	9.89911e+06	0.389	49	3
FALSE	Master Protein	P01871	Immunoglobulin heavy constant mu OS=Homo sapiens OX=9606 GN=IGHM PE=1 SV=4	62.6932	31	110	8	1	453	49.4	6.77	High	1.84748e+09	125.896	2122	31
FALSE	Master Protein	O15427	Monocarboxylate transporter 4 OS=Homo sapiens OX=9606 GN=SLC16A3 PE=1 SV=1	2.7957	1	1	1	1	465	49.4	7.96	High	1.15054e+06	0.136	35	1
FALSE	Master Protein	P0DOX5	Immunoglobulin gamma-1 heavy chain OS=Homo sapiens OX=9606 PE=1 SV=2	54.343	28	233	15	1	449	49.3	8.72	High	2.82662e+10	532.67	3426	28
FALSE	Master Protein	P0DOX2	Immunoglobulin alpha-2 heavy chain OS=Homo sapiens OX=9606 PE=1 SV=2	49.2308	15	55	9	1	455	48.9	6.67	High	1.14096e+09	14.849	708	15
FALSE	Master Protein	P29622	Kallistatin OS=Homo sapiens OX=9606 GN=SERPINA4 PE=1 SV=3	35.1288	11	14	11	1	427	48.5	7.75	High	6.47528e+07	2.631	243	11
FALSE	Master Protein	Q96IY4	Carboxypeptidase B2 OS=Homo sapiens OX=9606 GN=CPB2 PE=1 SV=2	6.38298	2	2	2	1	423	48.4	7.71	High	7.31867e+06	0.222	0	2
FALSE	Master Protein	P01011	Alpha-1-antichymotrypsin OS=Homo sapiens OX=9606 GN=SERPINA3 PE=1 SV=2	41.6076	18	34	18	1	423	47.6	5.52	High	1.04224e+09	12.335	726	18
FALSE	Master Protein	P06733	Alpha-enolase OS=Homo sapiens OX=9606 GN=ENO1 PE=1 SV=2	24.6544	8	9	8	1	434	47.1	7.39	High	1.95267e+07	1.043	88	8
FALSE	Master Protein	P01009	Alpha-1-antitrypsin OS=Homo sapiens OX=9606 GN=SERPINA1 PE=1 SV=3	63.3971	41	172	41	1	418	46.7	5.59	High	1.25392e+10	1977.32	3430	41
FALSE	Master Protein	P05543	Thyroxine-binding globulin OS=Homo sapiens OX=9606 GN=SERPINA7 PE=1 SV=2	29.3976	10	12	10	1	415	46.3	6.3	High	1.12632e+08	2.162	142	10
FALSE	Master Protein	P36955	Pigment epithelium-derived factor OS=Homo sapiens OX=9606 GN=SERPINF1 PE=1 SV=4	26.0766	10	12	10	1	418	46.3	6.38	High	1.5288e+08	1.873	112	10
FALSE	Master Protein	Q96P63	Serpin B12 OS=Homo sapiens OX=9606 GN=SERPINB12 PE=1 SV=1	3.95062	1	1	1	1	405	46.2	5.53	High	8.9543e+06	0.116	0	1
FALSE	Master Protein	P05154	Plasma serine protease inhibitor OS=Homo sapiens OX=9606 GN=SERPINA5 PE=1 SV=3	17.2414	6	7	6	1	406	45.6	9.26	High	5.60519e+07	0.957	142	6
FALSE	Master Protein	P06727	Apolipoprotein A-IV OS=Homo sapiens OX=9606 GN=APOA4 PE=1 SV=3	64.1414	33	53	33	1	396	45.4	5.38	High	3.67071e+08	65.287	858	33
FALSE	Master Protein	P00738	Haptoglobin OS=Homo sapiens OX=9606 GN=HP PE=1 SV=1	54.9261	20	39	12	1	406	45.2	6.58	High	2.0689e+09	19.153	690	20
FALSE	Master Protein	P08185	Corticosteroid-binding globulin OS=Homo sapiens OX=9606 GN=SERPINA6 PE=1 SV=1	33.3333	8	13	8	1	405	45.1	6.04	High	1.43249e+08	3.833	218	8
FALSE	Master Protein	P00558	Phosphoglycerate kinase 1 OS=Homo sapiens OX=9606 GN=PGK1 PE=1 SV=3	4.31655	1	1	1	1	417	44.6	8.1	High	1.01275e+07	0.08	38	1
FALSE	Master Protein	P07339	Cathepsin D OS=Homo sapiens OX=9606 GN=CTSD PE=1 SV=1	4.61165	2	2	2	1	412	44.5	6.54	High	1.73141e+06	0.222	30	2
FALSE	Master Protein	P08727	Keratin, type I cytoskeletal 19 OS=Homo sapiens OX=9606 GN=KRT19 PE=1 SV=4	4.5	2	3	1	1	400	44.1	5.14	High	9300480	0.233	79	2
FALSE	Master Protein	O14791	Apolipoprotein L1 OS=Homo sapiens OX=9606 GN=APOL1 PE=1 SV=5	15.0754	5	7	5	1	398	43.9	5.81	High	4.55412e+07	1.239	93	5
FALSE	Master Protein	P04278	Sex hormone-binding globulin OS=Homo sapiens OX=9606 GN=SHBG PE=1 SV=2	10.4478	2	2	2	1	402	43.8	6.71	High	2.87435e+07	0.222	53	2
FALSE	Master Protein	P49908	Selenoprotein P OS=Homo sapiens OX=9606 GN=SELENOP PE=1 SV=3	2.62467	1	1	1	1	381	43.2	7.87	High	1.53983e+07	0.11	52	1
FALSE	Master Protein	P06732	Creatine kinase M-type OS=Homo sapiens OX=9606 GN=CKM PE=1 SV=2	1.5748	1	1	1	1	381	43.1	7.25	High	2.50654e+06	0.093	33	1
FALSE	Master Protein	P14151	L-selectin OS=Homo sapiens OX=9606 GN=SELL PE=1 SV=2	2.15054	1	1	1	1	372	42.2	6.6	High	7.33873e+06	0.155	30	1
FALSE	Master Protein	Q9UGM5	Fetuin-B OS=Homo sapiens OX=9606 GN=FETUB PE=1 SV=2	4.71204	2	2	2	1	382	42	6.83	High	2.74122e+07	0.233	65	2
FALSE	Master Protein	P60709	Actin, cytoplasmic 1 OS=Homo sapiens OX=9606 GN=ACTB PE=1 SV=1	36.8	9	13	9	1	375	41.7	5.48	High	1.22751e+08	2.675	207	9
FALSE	Master Protein	P01860	Immunoglobulin heavy constant gamma 3 OS=Homo sapiens OX=9606 GN=IGHG3 PE=1 SV=2	42.7056	18	137	5	1	377	41.3	7.9	High	9.06188e+08	86.992	1732	18
FALSE	Master Protein	P04439	HLA class I histocompatibility antigen, A alpha chain OS=Homo sapiens OX=9606 GN=HLA-A PE=1 SV=2	3.83562	1	1	1	1	365	40.8	6	High		0.11	37	1
FALSE	Master Protein	P08571	Monocyte differentiation antigen CD14 OS=Homo sapiens OX=9606 GN=CD14 PE=1 SV=2	15.4667	3	5	3	1	375	40.1	6.23	High	1.50116e+07	0.778	142	3
FALSE	Master Protein	P27169	Serum paraoxonase/arylesterase 1 OS=Homo sapiens OX=9606 GN=PON1 PE=1 SV=3	50.1408	9	24	8	1	355	39.7	5.22	High	5.52925e+08	6.079	659	9
FALSE	Master Protein	Q15166	Serum paraoxonase/lactonase 3 OS=Homo sapiens OX=9606 GN=PON3 PE=1 SV=3	5.36723	2	3	1	1	354	39.6	5.41	High	7.44082e+07	0.222	55	2
FALSE	Master Protein	P02765	Alpha-2-HS-glycoprotein OS=Homo sapiens OX=9606 GN=AHSG PE=1 SV=2	31.0627	8	23	8	1	367	39.3	5.72	High	9.54822e+08	9	603	8
FALSE	Master Protein	P02760	Protein AMBP OS=Homo sapiens OX=9606 GN=AMBP PE=1 SV=1	44.8864	12	24	12	1	352	39	6.25	High	3.6742e+08	13.678	390	12
FALSE	Master Protein	P00739	Haptoglobin-related protein OS=Homo sapiens OX=9606 GN=HPR PE=2 SV=2	36.4943	11	16	3	1	348	39	7.09	High	6.1446e+07	3.489	245	11
FALSE	Master Protein	P07355	Annexin A2 OS=Homo sapiens OX=9606 GN=ANXA2 PE=1 SV=2	8.84956	3	3	3	1	339	38.6	7.75	High	1.51148e+07	0.334	112	3
FALSE	Master Protein	P51884	Lumican OS=Homo sapiens OX=9606 GN=LUM PE=1 SV=2	17.7515	6	7	6	1	338	38.4	6.61	High	4.38398e+07	1.738	188	6
FALSE	Master Protein	P02749	Beta-2-glycoprotein 1 OS=Homo sapiens OX=9606 GN=APOH PE=1 SV=3	53.0435	13	20	13	1	345	38.3	7.97	High	6.61425e+08	6.848	352	13
FALSE	Master Protein	P02750	Leucine-rich alpha-2-glycoprotein OS=Homo sapiens OX=9606 GN=LRG1 PE=1 SV=2	38.3285	9	18	9	1	347	38.2	6.95	High	2.37284e+08	3.217	353	9
FALSE	Master Protein	O43866	CD5 antigen-like OS=Homo sapiens OX=9606 GN=CD5L PE=1 SV=1	36.8876	11	17	11	1	347	38.1	5.47	High	1.71989e+08	3.062	270	11
FALSE	Master Protein	P01876	Immunoglobulin heavy constant alpha 1 OS=Homo sapiens OX=9606 GN=IGHA1 PE=1 SV=2	57.7904	16	73	10	1	353	37.6	6.51	High	1.34441e+10	86.992	1531	16
FALSE	Master Protein	Q03591	Complement factor H-related protein 1 OS=Homo sapiens OX=9606 GN=CFHR1 PE=1 SV=2	36.3636	7	9	1	1	330	37.6	7.39	High	1.66895e+07	2.162	220	7
FALSE	Master Protein	P00338	L-lactate dehydrogenase A chain OS=Homo sapiens OX=9606 GN=LDHA PE=1 SV=2	13.253	4	4	3	1	332	36.7	8.27	High	5.16425e+06	0.445	44	4
FALSE	Master Protein	P07195	L-lactate dehydrogenase B chain OS=Homo sapiens OX=9606 GN=LDHB PE=1 SV=2	5.98802	2	2	1	1	334	36.6	6.05	High	1.0108e+06	0.245	30	2
FALSE	Master Protein	Q9NUJ7	PI-PLC X domain-containing protein 1 OS=Homo sapiens OX=9606 GN=PLCXD1 PE=2 SV=1	2.47678	1	1	1	1	323	36.6	6.58	High	5.23537e+06	0.11	0	1
FALSE	Master Protein	P02649	Apolipoprotein E OS=Homo sapiens OX=9606 GN=APOE PE=1 SV=1	41.3249	11	15	11	1	317	36.1	5.73	High	1.85696e+08	2.981	337	11
FALSE	Master Protein	P04406	Glyceraldehyde-3-phosphate dehydrogenase OS=Homo sapiens OX=9606 GN=GAPDH PE=1 SV=3	32.2388	6	7	6	1	335	36	8.46	High	3.96812e+07	1.154	168	6
FALSE	Master Protein	P01859	Immunoglobulin heavy constant gamma 2 OS=Homo sapiens OX=9606 GN=IGHG2 PE=1 SV=2	71.1656	21	219	12	1	326	35.9	7.59	High	4.95704e+09	7195.86	2624	21
FALSE	Master Protein	P01861	Immunoglobulin heavy constant gamma 4 OS=Homo sapiens OX=9606 GN=IGHG4 PE=1 SV=1	63.9144	15	84	7	1	327	35.9	7.36	High	1.74295e+09	214.443	1102	15
FALSE	Master Protein	P15121	Aldo-keto reductase family 1 member B1 OS=Homo sapiens OX=9606 GN=AKR1B1 PE=1 SV=3	33.2278	8	10	8	1	316	35.8	6.98	High	1.98222e+07	1.994	87	8
FALSE	Master Protein	P54826	Growth arrest-specific protein 1 OS=Homo sapiens OX=9606 GN=GAS1 PE=2 SV=2	2.31884	1	1	1	1	345	35.7	5.55	High	7.79645e+06	0.136	0	1
FALSE	Master Protein	Q13790	Apolipoprotein F OS=Homo sapiens OX=9606 GN=APOF PE=1 SV=2	4.29448	1	1	1	1	326	35.4	5.64	High	5.23771e+07	0.155	40	1
FALSE	Master Protein	P25311	Zinc-alpha-2-glycoprotein OS=Homo sapiens OX=9606 GN=AZGP1 PE=1 SV=2	54.698	14	19	14	1	298	34.2	6.05	High	4.2593e+08	9	342	14
FALSE	Master Protein	P07910	Heterogeneous nuclear ribonucleoproteins C1/C2 OS=Homo sapiens OX=9606 GN=HNRNPC PE=1 SV=4	3.92157	1	1	1	1	306	33.7	5.08	High	3.21823e+06	0.105	0	1
FALSE	Master Protein	O75636	Ficolin-3 OS=Homo sapiens OX=9606 GN=FCN3 PE=1 SV=2	14.3813	3	4	3	1	299	32.9	6.67	High	9.09279e+06	0.624	56	3
FALSE	Master Protein	P05141	ADP/ATP translocase 2 OS=Homo sapiens OX=9606 GN=SLC25A5 PE=1 SV=7	8.38926	2	2	2	1	298	32.8	9.69	High	9.43817e+06	0.245	48	2
FALSE	Master Protein	P35030	Trypsin-3 OS=Homo sapiens OX=9606 GN=PRSS3 PE=1 SV=2	4.27632	1	1	1	1	304	32.5	7.49	High	1.36747e+07	0.136	29	1
FALSE	Master Protein	P02647	Apolipoprotein A-I OS=Homo sapiens OX=9606 GN=APOA1 PE=1 SV=1	80.1498	40	96	40	1	267	30.8	5.76	High	1.03151e+10	1388.49	1871	40
FALSE	Master Protein	P21796	Voltage-dependent anion-selective channel protein 1 OS=Homo sapiens OX=9606 GN=VDAC1 PE=1 SV=2	17.3145	3	3	3	1	283	30.8	8.54	High	1.85643e+07	0.468	60	3
FALSE	Master Protein	P60174	Triosephosphate isomerase OS=Homo sapiens OX=9606 GN=TPI1 PE=1 SV=3	5.24476	1	1	1	1	286	30.8	5.92	High	6.97874e+06	0.129	58	1
FALSE	Master Protein	P15559	NAD(P)H dehydrogenase [quinone] 1 OS=Homo sapiens OX=9606 GN=NQO1 PE=1 SV=1	6.56934	1	1	1	1	274	30.8	8.88	High	7.9562e+06	0.194	0	1
FALSE	Master Protein	P36980	Complement factor H-related protein 2 OS=Homo sapiens OX=9606 GN=CFHR2 PE=1 SV=1	13.7037	3	4	1	1	270	30.6	6.38	High	7.31608e+06	0.719	116	3
FALSE	Master Protein	P62258	14-3-3 protein epsilon OS=Homo sapiens OX=9606 GN=YWHAE PE=1 SV=1	3.13725	1	1	1	1	255	29.2	4.74	High	2.75912e+06	0.136	45	1
FALSE	Master Protein	P18669	Phosphoglycerate mutase 1 OS=Homo sapiens OX=9606 GN=PGAM1 PE=1 SV=2	5.51181	1	1	1	1	254	28.8	7.18	High	13941200	0.166	36	1
FALSE	Master Protein	P20851	C4b-binding protein beta chain OS=Homo sapiens OX=9606 GN=C4BPB PE=1 SV=1	3.57143	1	1	1	1	252	28.3	5.14	High	5.61664e+06	0.155	41	1
FALSE	Master Protein	P02746	Complement C1q subcomponent subunit B OS=Homo sapiens OX=9606 GN=C1QB PE=1 SV=3	32.0158	6	12	6	1	253	26.7	8.63	High	1.03567e+08	6.017	212	6
FALSE	Master Protein	Q15848	Adiponectin OS=Homo sapiens OX=9606 GN=ADIPOQ PE=1 SV=1	21.7213	3	4	3	1	244	26.4	5.74	High	1.28122e+07	1.154	61	3
FALSE	Master Protein	Q5T750	Skin-specific protein 32 OS=Homo sapiens OX=9606 GN=XP32 PE=1 SV=1	3.2	1	1	1	1	250	26.2	7.97	High	1.88817e+06	0.194	39	1
FALSE	Master Protein	P02745	Complement C1q subcomponent subunit A OS=Homo sapiens OX=9606 GN=C1QA PE=1 SV=2	13.8776	3	3	3	1	245	26	9.11	High	9.49161e+07	0.585	45	3
FALSE	Master Protein	P02747	Complement C1q subcomponent subunit C OS=Homo sapiens OX=9606 GN=C1QC PE=1 SV=3	17.551	3	3	3	1	245	25.8	8.41	High	19421551	0.638	89	3
FALSE	Master Protein	P02743	Serum amyloid P-component OS=Homo sapiens OX=9606 GN=APCS PE=1 SV=2	32.7354	7	7	7	1	223	25.4	6.54	High	2.64049e+08	3.329	150	7
FALSE	Master Protein	P05814	Beta-casein OS=Homo sapiens OX=9606 GN=CSN2 PE=1 SV=4	11.9469	2	4	2	1	226	25.4	5.78	High	3.71961e+08	1.154	49	2
FALSE	Master Protein	P02741	C-reactive protein OS=Homo sapiens OX=9606 GN=CRP PE=1 SV=1	4.46429	1	1	1	1	224	25	5.63	High	1.036e+07	0.334	0	1
FALSE	Master Protein	P19652	Alpha-1-acid glycoprotein 2 OS=Homo sapiens OX=9606 GN=ORM2 PE=1 SV=2	44.7761	11	23	9	1	201	23.6	5.11	High	1.88334e+08	25.827	358	11
FALSE	Master Protein	P02763	Alpha-1-acid glycoprotein 1 OS=Homo sapiens OX=9606 GN=ORM1 PE=1 SV=1	42.7861	10	31	8	1	201	23.5	5.02	High	1.38499e+09	30.623	851	10
FALSE	Master Protein	P0DOX7	Immunoglobulin kappa light chain OS=Homo sapiens OX=9606 PE=1 SV=1	64.9533	17	78	3	1	214	23.4	7.17	High	7.7828e+08	1872.82	2056	17
FALSE	Master Protein	P02753	Retinol-binding protein 4 OS=Homo sapiens OX=9606 GN=RBP4 PE=1 SV=3	4.97512	1	1	1	1	201	23	6.07	High	8.81943e+06	0.259	29	1
FALSE	Master Protein	P15814	Immunoglobulin lambda-like polypeptide 1 OS=Homo sapiens OX=9606 GN=IGLL1 PE=1 SV=1	24.8826	3	9	3	1	213	22.9	10.07	High	8.54975e+07	2.511	69	3
FALSE	Master Protein	P0DOX8	Immunoglobulin lambda-1 light chain OS=Homo sapiens OX=9606 PE=1 SV=1	38.4259	8	36	3	1	216	22.8	6.76	High	4.97161e+08	11.115	565	8
FALSE	Master Protein	P07360	Complement component C8 gamma chain OS=Homo sapiens OX=9606 GN=C8G PE=1 SV=3	37.1287	5	7	5	1	202	22.3	8.31	High	4.28472e+07	2.455	73	5
FALSE	Master Protein	P16402	Histone H1.3 OS=Homo sapiens OX=9606 GN=H1-3 PE=1 SV=2	4.97738	1	1	1	1	221	22.3	11.02	High	3.78261e+06	0.194	31	1
FALSE	Master Protein	Q06830	Peroxiredoxin-1 OS=Homo sapiens OX=9606 GN=PRDX1 PE=1 SV=1	5.52764	1	1	1	1	199	22.1	8.13	High	8.80577e+06	0.179	53	1
FALSE	Master Protein	P47710	Alpha-S1-casein OS=Homo sapiens OX=9606 GN=CSN1S1 PE=1 SV=1	10.2703	1	1	1	1	185	21.7	5.38	High	43262570	0.292	0	1
FALSE	Master Protein	P05090	Apolipoprotein D OS=Homo sapiens OX=9606 GN=APOD PE=1 SV=1	31.2169	7	10	7	1	189	21.3	5.15	High	1.88313e+08	4.012	178	7
FALSE	Master Protein	O95445	Apolipoprotein M OS=Homo sapiens OX=9606 GN=APOM PE=1 SV=2	3.7234	1	1	1	1	188	21.2	6.01	High	2.29893e+06	0.194	28	1
FALSE	Master Protein	P07498	Kappa-casein OS=Homo sapiens OX=9606 GN=CSN3 PE=1 SV=3	14.2857	2	2	2	1	182	20.3	8.92	High	1.76826e+07	0.931	47	2
FALSE	Master Protein	P31025	Lipocalin-1 OS=Homo sapiens OX=9606 GN=LCN1 PE=1 SV=1	6.25	1	1	1	1	176	19.2	5.58	High	12486819	0.233	55	1
FALSE	Master Protein	P23528	Cofilin-1 OS=Homo sapiens OX=9606 GN=CFL1 PE=1 SV=3	6.62651	1	1	1	1	166	18.5	8.09	High		0.212	0	1
FALSE	Master Protein	P01591	Immunoglobulin J chain OS=Homo sapiens OX=9606 GN=JCHAIN PE=1 SV=4	28.9308	5	5	5	1	159	18.1	5.24	High	1.63169e+08	2.162	103	5
FALSE	Master Protein	P62979	Ubiquitin-40S ribosomal protein S27a OS=Homo sapiens OX=9606 GN=RPS27A PE=1 SV=2	5.76923	1	1	1	1	156	18	9.64	High	7.02864e+06	0.233	25	1
FALSE	Master Protein	P12273	Prolactin-inducible protein OS=Homo sapiens OX=9606 GN=PIP PE=1 SV=1	19.1781	3	3	3	1	146	16.6	8.05	High	8.40948e+06	0.778	58	3
FALSE	Master Protein	P61626	Lysozyme C OS=Homo sapiens OX=9606 GN=LYZ PE=1 SV=1	8.10811	1	1	1	1	148	16.5	9.16	High	1.4484e+07	0.233	59	1
FALSE	Master Protein	P02042	Hemoglobin subunit delta OS=Homo sapiens OX=9606 GN=HBD PE=1 SV=2	6.80272	1	1	1	1	147	16	8.05	High	2.09228e+08	0.233	34	1
FALSE	Master Protein	P02766	Transthyretin OS=Homo sapiens OX=9606 GN=TTR PE=1 SV=1	68.7075	8	8	8	1	147	15.9	5.76	High	3.93624e+07	6.743	198	8
FALSE	Master Protein	P69905	Hemoglobin subunit alpha OS=Homo sapiens OX=9606 GN=HBA1 PE=1 SV=2	25.3521	3	4	3	1	142	15.2	8.68	High	1.43189e+07	1.371	64	3
FALSE	Master Protein	P16104	Histone H2AX OS=Homo sapiens OX=9606 GN=H2AX PE=1 SV=2	6.29371	1	1	1	1	143	15.1	10.74	High	4.278e+06	0.292	0	1
FALSE	Master Protein	P07737	Profilin-1 OS=Homo sapiens OX=9606 GN=PFN1 PE=1 SV=2	22.8571	2	2	2	1	140	15	8.27	High	8.92298e+06	0.668	0	2
FALSE	Master Protein	P01824	Immunoglobulin heavy variable 4-39 OS=Homo sapiens OX=9606 GN=IGHV4-39 PE=1 SV=2	41.6	4	10	1	1	125	13.9	9.26	High	1.32936e+07	6.197	269	4
FALSE	Master Protein	P06331	Immunoglobulin heavy variable 4-34 OS=Homo sapiens OX=9606 GN=IGHV4-34 PE=1 SV=2	42.2764	4	11	1	1	123	13.8	9.33	High	3.49974e+07	9	281	4
FALSE	Master Protein	A0A0B4J1U7	Immunoglobulin heavy variable 6-1 OS=Homo sapiens OX=9606 GN=IGHV6-1 PE=3 SV=1	5.78512	1	2	1	1	121	13.5	9.2	High	3.79981e+07	0.778	35	1
FALSE	Master Protein	P06312	Immunoglobulin kappa variable 4-1 OS=Homo sapiens OX=9606 GN=IGKV4-1 PE=1 SV=1	19.8347	2	7	2	1	121	13.4	5.25	High	9.25567e+08	1.683	104	2
FALSE	Master Protein	A0A087WW87	Immunoglobulin kappa variable 2-40 OS=Homo sapiens OX=9606 GN=IGKV2-40 PE=3 SV=2	28.0992	3	5	2	1	121	13.3	4.61	High	2.7631e+07	5.31	145	3
FALSE	Master Protein	A0A0B4J1Y9	Immunoglobulin heavy variable 3-72 OS=Homo sapiens OX=9606 GN=IGHV3-72 PE=3 SV=1	57.1429	7	10	5	1	119	13.2	7.85	High	9.73161e+07	30.623	133	7
FALSE	Master Protein	P06310	Immunoglobulin kappa variable 2-30 OS=Homo sapiens OX=9606 GN=IGKV2-30 PE=3 SV=2	38.3333	3	5	2	1	120	13.2	8.51	High	2.47149e+07	5.31	118	3
FALSE	Master Protein	P01817	Immunoglobulin heavy variable 2-5 OS=Homo sapiens OX=9606 GN=IGHV2-5 PE=1 SV=2	31.9328	2	4	2	1	119	13.2	8.29	High	2.01814e+07	2.981	113	2
FALSE	Master Protein	P06702	Protein S100-A9 OS=Homo sapiens OX=9606 GN=S100A9 PE=1 SV=1	24.5614	2	3	2	1	114	13.2	6.13	High	1.62178e+07	1.371	70	2
FALSE	Master Protein	A0A0B4J1V2	Immunoglobulin heavy variable 2-26 OS=Homo sapiens OX=9606 GN=IGHV2-26 PE=3 SV=1	29.4118	2	2	2	1	119	13.2	8.29	High	6.44914e+06	1.154	35	2
FALSE	Master Protein	A0A0C4DH41	Immunoglobulin heavy variable 4-61 OS=Homo sapiens OX=9606 GN=IGHV4-61 PE=3 SV=1	44.0678	4	10	1	1	118	13.1	9.29	High		9	259	4
FALSE	Master Protein	A0A075B6R9	Probable non-functional immunoglobulin kappa variable 2D-24 OS=Homo sapiens OX=9606 GN=IGKV2D-24 PE=5 SV=1	32.5	2	3	2	1	120	13.1	8.87	High	1.19349e+08	2.981	109	2
FALSE	Master Protein	A0A0B4J1X8	Immunoglobulin heavy variable 3-43 OS=Homo sapiens OX=9606 GN=IGHV3-43 PE=3 SV=1	22.0339	3	5	1	1	118	13.1	5.41	High	3.99756e+07	3.642	91	3
FALSE	Master Protein	A0A0C4DH34	Immunoglobulin heavy variable 4-28 OS=Homo sapiens OX=9606 GN=IGHV4-28 PE=3 SV=1	13.6752	1	2	1	1	117	13.1	9.29	High	3.93296e+07	0.468	42	1
FALSE	Master Protein	P0DP04	Immunoglobulin heavy variable 3-43D OS=Homo sapiens OX=9606 GN=IGHV3-43D PE=3 SV=1	38.1356	4	11	2	1	118	13	5.41	High	1.45182e+08	20.544	247	4
FALSE	Master Protein	A0A0A0MS15	Immunoglobulin heavy variable 3-49 OS=Homo sapiens OX=9606 GN=IGHV3-49 PE=3 SV=1	41.1765	5	5	4	1	119	13	8.62	High	4.34946e+07	4.179	132	5
FALSE	Master Protein	A0A0C4DH29	Immunoglobulin heavy variable 1-3 OS=Homo sapiens OX=9606 GN=IGHV1-3 PE=3 SV=1	28.2051	3	5	1	1	117	13	9.55	High	141434220	2.162	93	3
FALSE	Master Protein	P0DP01	Immunoglobulin heavy variable 1-8 OS=Homo sapiens OX=9606 GN=IGHV1-8 PE=3 SV=1	28.2051	3	3	1	1	117	13	9.17	High	35107852	1.683	60	3
FALSE	Master Protein	P01768	Immunoglobulin heavy variable 3-30 OS=Homo sapiens OX=9606 GN=IGHV3-30 PE=1 SV=2	38.4615	4	13	1	1	117	12.9	8.92	High	2.25697e+07	25.827	225	4
FALSE	Master Protein	P01743	Immunoglobulin heavy variable 1-46 OS=Homo sapiens OX=9606 GN=IGHV1-46 PE=1 SV=2	28.2051	3	4	1	1	117	12.9	8.92	High	6.18331e+07	2.728	149	3
FALSE	Master Protein	P01780	Immunoglobulin heavy variable 3-7 OS=Homo sapiens OX=9606 GN=IGHV3-7 PE=1 SV=2	28.2051	4	6	3	1	117	12.9	6.57	High	1.03897e+08	4.179	87	4
FALSE	Master Protein	A0A0B4J1V0	Immunoglobulin heavy variable 3-15 OS=Homo sapiens OX=9606 GN=IGHV3-15 PE=3 SV=1	33.6134	5	8	3	1	119	12.9	8.62	High	5.61108e+07	9	86	5
FALSE	Master Protein	A0A075B6Q5	Immunoglobulin heavy variable 3-64 OS=Homo sapiens OX=9606 GN=IGHV3-64 PE=3 SV=1	9.32203	1	2	1	1	118	12.9	7.85	High	2.27724e+07	1.154	48	1
FALSE	Master Protein	A0A075B6R2	Immunoglobulin heavy variable 4-4 OS=Homo sapiens OX=9606 GN=IGHV4-4 PE=3 SV=2	31.6239	2	6	1	1	117	12.8	9.6	High	3.34981e+07	2.162	224	2
FALSE	Master Protein	A0A0B4J1X5	Immunoglobulin heavy variable 3-74 OS=Homo sapiens OX=9606 GN=IGHV3-74 PE=3 SV=1	28.2051	3	8	2	1	117	12.8	8.66	High	6.80194e+07	2.728	170	3
FALSE	Master Protein	A0A0C4DH31	Immunoglobulin heavy variable 1-18 OS=Homo sapiens OX=9606 GN=IGHV1-18 PE=3 SV=1	32.4786	4	6	3	1	117	12.8	8.84	High	2.69061e+07	9	148	4
FALSE	Master Protein	P01767	Immunoglobulin heavy variable 3-53 OS=Homo sapiens OX=9606 GN=IGHV3-53 PE=1 SV=2	31.0345	3	10	1	1	116	12.8	8.28	High	24413434	13.678	123	3
FALSE	Master Protein	P01602	Immunoglobulin kappa variable 1-5 OS=Homo sapiens OX=9606 GN=IGKV1-5 PE=1 SV=2	29.0598	3	4	2	1	117	12.8	8.28	High	2.86584e+07	3.642	116	3
FALSE	Master Protein	P01593	Immunoglobulin kappa variable 1D-33 OS=Homo sapiens OX=9606 GN=IGKV1D-33 PE=1 SV=2	13.6752	1	4	1	1	117	12.8	4.78	High	3.42419e+08	1.512	116	1
FALSE	Master Protein	P01599	Immunoglobulin kappa variable 1-17 OS=Homo sapiens OX=9606 GN=IGKV1-17 PE=1 SV=2	23.9316	3	3	3	1	117	12.8	8.68	High	4.95628e+07	1.683	108	3
FALSE	Master Protein	A0A0J9YXX1	Immunoglobulin heavy variable 5-10-1 OS=Homo sapiens OX=9606 GN=IGHV5-10-1 PE=3 SV=1	26.4957	3	3	1	1	117	12.8	8.28	High		1.683	83	3
FALSE	Master Protein	A0A0B4J1V1	Immunoglobulin heavy variable 3-21 OS=Homo sapiens OX=9606 GN=IGHV3-21 PE=1 SV=1	44.4444	3	5	2	1	117	12.8	8.28	High	1.0918e+07	3.642	82	3
FALSE	Master Protein	A0A0B4J1V6	Immunoglobulin heavy variable 3-73 OS=Homo sapiens OX=9606 GN=IGHV3-73 PE=3 SV=1	24.3697	3	4	1	1	119	12.8	9.17	High	1.13089e+07	1.683	71	3
FALSE	Master Protein	A0A075B6H7	Probable non-functional immunoglobulin kappa variable 3-7 OS=Homo sapiens OX=9606 GN=IGKV3-7 PE=5 SV=1	23.2759	2	4	2	1	116	12.8	5.25	High	6.07383e+08	0.931	71	2
FALSE	Master Protein	A0A0J9YX35	Immunoglobulin heavy variable 3-64D OS=Homo sapiens OX=9606 GN=IGHV3-64D PE=3 SV=1	18.8034	2	4	2	1	117	12.8	7.85	High	1.226e+08	2.162	67	2
FALSE	Master Protein	P01763	Immunoglobulin heavy variable 3-48 OS=Homo sapiens OX=9606 GN=IGHV3-48 PE=1 SV=2	28.2051	2	4	1	1	117	12.8	5.36	High	1.52518e+07	2.981	64	2
FALSE	Master Protein	A0A075B6I0	Immunoglobulin lambda variable 8-61 OS=Homo sapiens OX=9606 GN=IGLV8-61 PE=3 SV=7	13.1148	2	2	2	1	122	12.8	4.55	High	2.79061e+07	2.162	59	2
FALSE	Master Protein	A0A0C4DH35	Probable non-functional immunoglobulin heavy variable 3-35 OS=Homo sapiens OX=9606 GN=IGHV3-35 PE=5 SV=1	9.40171	1	1	1	1	117	12.8	7.88	High	2.63827e+08	0.389	53	1
FALSE	Master Protein	A0A0C4DH33	Immunoglobulin heavy variable 1-24 OS=Homo sapiens OX=9606 GN=IGHV1-24 PE=3 SV=1	23.0769	2	3	1	1	117	12.8	5.16	High	5.89552e+06	1.683	50	2
FALSE	Master Protein	A0A0C4DH36	Probable non-functional immunoglobulin heavy variable 3-38 OS=Homo sapiens OX=9606 GN=IGHV3-38 PE=5 SV=1	9.48276	1	2	1	1	116	12.8	9.25	High	79430467	1.154	39	1
FALSE	Master Protein	A0A0J9YVY3	Immunoglobulin heavy variable 7-4-1 OS=Homo sapiens OX=9606 GN=IGHV7-4-1 PE=3 SV=1	30.7692	2	2	1	1	117	12.8	8.63	High	2.04592e+07	0.931	36	2
FALSE	Master Protein	A0A087WSZ0	Immunoglobulin kappa variable 1D-8 OS=Homo sapiens OX=9606 GN=IGKV1D-8 PE=3 SV=6	16.2393	1	1	1	1	117	12.8	7.74	High	1.01566e+07	0.468	29	1
FALSE	Master Protein	A0A0C4DH38	Immunoglobulin heavy variable 5-51 OS=Homo sapiens OX=9606 GN=IGHV5-51 PE=3 SV=1	52.9915	5	8	3	1	117	12.7	8.27	High	1.32515e+08	9	191	5
FALSE	Master Protein	P04432	Immunoglobulin kappa variable 1D-39 OS=Homo sapiens OX=9606 GN=IGKV1D-39 PE=3 SV=2	29.0598	2	4	2	1	117	12.7	8.66	High	2.49306e+08	2.162	145	2
FALSE	Master Protein	P01742	Immunoglobulin heavy variable 1-69 OS=Homo sapiens OX=9606 GN=IGHV1-69 PE=1 SV=2	33.3333	3	3	2	1	117	12.7	9.17	High	2.51282e+07	1.371	88	3
FALSE	Master Protein	P01601	Immunoglobulin kappa variable 1D-16 OS=Homo sapiens OX=9606 GN=IGKV1D-16 PE=3 SV=2	13.6752	1	1	1	1	117	12.7	7.74	High	1.41888e+07	0.468	69	1
FALSE	Master Protein	P01764	Immunoglobulin heavy variable 3-23 OS=Homo sapiens OX=9606 GN=IGHV3-23 PE=1 SV=2	57.265	5	12	2	1	117	12.6	8.28	High	4.133e+07	30.623	252	5
FALSE	Master Protein	A0A0B4J2D9	Immunoglobulin kappa variable 1D-13 OS=Homo sapiens OX=9606 GN=IGKV1D-13 PE=3 SV=1	29.0598	2	2	2	1	117	12.6	7.84	High	1.03766e+07	1.154	126	2
FALSE	Master Protein	A0A0A0MRZ8	Immunoglobulin kappa variable 3D-11 OS=Homo sapiens OX=9606 GN=IGKV3D-11 PE=3 SV=6	26.087	2	4	2	1	115	12.6	5.29	High	513145678	1.154	65	2
FALSE	Master Protein	P04430	Immunoglobulin kappa variable 1-16 OS=Homo sapiens OX=9606 GN=IGKV1-16 PE=1 SV=2	13.6752	1	1	1	1	117	12.6	8.16	High	176801500	0.468	57	1
FALSE	Master Protein	A0A0C4DH26	Probable non-functional immunoglobulin kappa variable 6D-41 OS=Homo sapiens OX=9606 GN=IGKV6D-41 PE=5 SV=1	10.4348	1	1	1	1	115	12.6	7.12	High	4.27329e+07	0.468	54	1
FALSE	Master Protein	P01721	Immunoglobulin lambda variable 6-57 OS=Homo sapiens OX=9606 GN=IGLV6-57 PE=1 SV=2	17.094	1	1	1	1	117	12.6	4.78	High	2.38595e+07	0.778	48	1
FALSE	Master Protein	P01706	Immunoglobulin lambda variable 2-11 OS=Homo sapiens OX=9606 GN=IGLV2-11 PE=1 SV=2	13.4454	2	3	1	1	119	12.6	7.24	High	9.52083e+07	2.981	46	2
FALSE	Master Protein	P01619	Immunoglobulin kappa variable 3-20 OS=Homo sapiens OX=9606 GN=IGKV3-20 PE=1 SV=2	46.5517	5	15	5	1	116	12.5	4.96	High	1.14074e+09	12.895	321	5
FALSE	Master Protein	A0A087WSY6	Immunoglobulin kappa variable 3D-15 OS=Homo sapiens OX=9606 GN=IGKV3D-15 PE=3 SV=6	26.087	2	3	2	1	115	12.5	5.19	High	1.65208e+08	2.162	161	2
FALSE	Master Protein	A0A0C4DH67	Immunoglobulin kappa variable 1-8 OS=Homo sapiens OX=9606 GN=IGKV1-8 PE=3 SV=1	42.6087	3	5	3	1	115	12.5	9.01	High	2.40503e+08	3.642	155	3
FALSE	Master Protein	P01766	Immunoglobulin heavy variable 3-13 OS=Homo sapiens OX=9606 GN=IGHV3-13 PE=1 SV=2	18.9655	2	5	1	1	116	12.5	7.08	High	5.29605e+07	5.31	93	2
FALSE	Master Protein	A0A075B6I9	Immunoglobulin lambda variable 7-46 OS=Homo sapiens OX=9606 GN=IGLV7-46 PE=3 SV=4	7.69231	1	1	1	1	117	12.5	7.2	High	5.75102e+07	0.778	39	1
FALSE	Master Protein	A0A0B4J1U3	Immunoglobulin lambda variable 1-36 OS=Homo sapiens OX=9606 GN=IGLV1-36 PE=1 SV=5	13.6752	1	1	1	1	117	12.5	4.78	High		0.778	32	1
FALSE	Master Protein	P80748	Immunoglobulin lambda variable 3-21 OS=Homo sapiens OX=9606 GN=IGLV3-21 PE=1 SV=2	13.6752	1	1	1	1	117	12.4	5.29	High	3.24005e+08	0.585	83	1
FALSE	Master Protein	A0A075B6K4	Immunoglobulin lambda variable 3-10 OS=Homo sapiens OX=9606 GN=IGLV3-10 PE=3 SV=2	23.4783	4	4	3	1	115	12.4	4.83	High	1.49671e+07	3.642	50	4
FALSE	Master Protein	P01709	Immunoglobulin lambda variable 2-8 OS=Homo sapiens OX=9606 GN=IGLV2-8 PE=1 SV=2	13.5593	2	2	1	1	118	12.4	5.91	High	6.15727e+07	3.642	42	2
FALSE	Master Protein	A0A075B6J9	Immunoglobulin lambda variable 2-18 OS=Homo sapiens OX=9606 GN=IGLV2-18 PE=3 SV=2	11.0169	1	1	1	1	118	12.4	4.82	High	4.57182e+07	1.154	0	1
FALSE	Master Protein	P01703	Immunoglobulin lambda variable 1-40 OS=Homo sapiens OX=9606 GN=IGLV1-40 PE=1 SV=2	25.4237	1	1	1	1	118	12.3	5.74	High	36046902	0.778	56	1
FALSE	Master Protein	P01700	Immunoglobulin lambda variable 1-47 OS=Homo sapiens OX=9606 GN=IGLV1-47 PE=1 SV=2	11.1111	1	1	1	1	117	12.3	5.91	High	3.25407e+08	0.585	38	1
FALSE	Master Protein	P01718	Immunoglobulin lambda variable 3-27 OS=Homo sapiens OX=9606 GN=IGLV3-27 PE=1 SV=2	23.8938	2	3	1	1	113	12.2	5.01	High	2.91205e+06	2.981	30	2
FALSE	Master Protein	P01701	Immunoglobulin lambda variable 1-51 OS=Homo sapiens OX=9606 GN=IGLV1-51 PE=1 SV=2	13.6752	2	2	2	1	117	12.2	7.03	High	1.00388e+08	1.512	29	2
FALSE	Master Protein	P01717	Immunoglobulin lambda variable 3-25 OS=Homo sapiens OX=9606 GN=IGLV3-25 PE=1 SV=2	36.6071	3	4	1	1	112	12	4.5	High	2.97419e+07	5.31	46	3
FALSE	Master Protein	P01834	Immunoglobulin kappa constant OS=Homo sapiens OX=9606 GN=IGKC PE=1 SV=2	97.1963	15	82	2	1	107	11.8	6.52	High	3.20108e+10	6.30957e+06	2038	15
FALSE	Master Protein	P05386	60S acidic ribosomal protein P1 OS=Homo sapiens OX=9606 GN=RPLP1 PE=1 SV=1	14.0351	1	1	1	1	114	11.5	4.32	High	5.49942e+06	0.585	0	1
FALSE	Master Protein	P62805	Histone H4 OS=Homo sapiens OX=9606 GN=H4C1 PE=1 SV=2	21.3592	2	4	2	1	103	11.4	11.36	High	1.23547e+07	2.162	46	2
FALSE	Master Protein	P0DOY2	Immunoglobulin lambda constant 2 OS=Homo sapiens OX=9606 GN=IGLC2 PE=1 SV=1	69.8113	7	38	2	1	106	11.3	7.24	High	2.29885e+07	70.969	749	7
FALSE	Master Protein	A0M8Q6	Immunoglobulin lambda constant 7 OS=Homo sapiens OX=9606 GN=IGLC7 PE=1 SV=3	53.7736	5	26	1	1	106	11.2	8.29	High	1.33793e+06	9	418	5
FALSE	Master Protein	P02652	Apolipoprotein A-II OS=Homo sapiens OX=9606 GN=APOA2 PE=1 SV=1	10	1	2	1	1	100	11.2	6.62	High	2.47654e+07	1.512	37	1
FALSE	Master Protein	P01040	Cystatin-A OS=Homo sapiens OX=9606 GN=CSTA PE=1 SV=1	39.7959	2	2	2	1	98	11	5.5	High	1.06116e+07	0.931	50	2
FALSE	Master Protein	P02656	Apolipoprotein C-III OS=Homo sapiens OX=9606 GN=APOC3 PE=1 SV=1	16.1616	1	1	1	1	99	10.8	5.41	High	20717424	0.468	72	1
